# Supplementary material for: Pre-marking chromatin with H3K4 methylation is required for accurate zygotic genome activation and development
Source: Nat Commun. 2025 Dec 19;16:11334. doi: 10.1038/s41467-025-67692-7 (PMC12722762; doi:10.1038/s41467-025-67692-7)
Supplement: Supplementary file 4 — Source data [file 41467_2025_67692_MOESM4_ESM.xlsx]

## Sheet: Fig.1c
Fig.1c
Replicate	Stage	H3	H3K4me3	H3K4me3/H3	FC rel. to 256c	Avg FC rel. to 256c
1	32-cell	2005.48	476.163	0.237431	0.939427	0.929644
1	256-cell	4576.43	1156.65	0.25274	1	1
1	4000-cell	9212.23	7216.2	0.783329	3.09934	4.28112
2	32-cell	3346.3	464.163	0.138709	0.919861
2	256-cell	3984.72	600.87	0.150794	1
2	4000-cell	8003.62	6593.13	0.823769	5.46289

## Sheet: Fig.1d
Fig.1d

## Sheet: Fig.2e-h
Fig.2e
timepoint	type	comparison	test_statistic	effect_size_r	p_value	conf_high
Spermatid	promoter.enrich	Lost vs Shared	2358687	-62.0294	0	-336.543
Spermatid	promoter.enrich	Gained vs Lost	238524	-36.9386	5.55677e-299	-160.043
Spermatid	promoter.enrich	Absent vs Gained	8384408	-18.7792	2.27923e-79	-35.3786
Sperm	promoter.enrich	Lost vs Shared	1455681	-65.9089	0	-324.527
Sperm	promoter.enrich	Gained vs Lost	316894	-33.7011	2.78758e-249	-148.456
Sperm	promoter.enrich	Absent vs Gained	7589344	-22.4781	3.98252e-113	-36.3722
Pre-ZGA	promoter.enrich	Gained vs Shared	203290	-56.323	0	-256.229
Pre-ZGA	promoter.enrich	Lost vs Gained	1044204	-3.65579	0.000127994	-1.41785
Pre-ZGA	promoter.enrich	Absent vs Lost	12495350	-28.1684	3.26166e-179	-10.2501
Fig.2f
timepoint	type	comparison	test_statistic	effect_size_r	p_value	conf_high
Pre-ZGA	promoter.accessibility	Gained vs Shared	9532402	-3.95309	3.85046e-05	-20.52
Pre-ZGA	promoter.accessibility	Lost vs Gained	1133538	0.0346386	0.513826	17.4963
Pre-ZGA	promoter.accessibility	Absent vs Lost	16706996	-13.1237	8.55376e-40	-85.0258
Fig.2g
timepoint	type	comparison	test_statistic	effect_size_r	p_value	conf_high
Pre-ZGA	promoter.dna.methyl	Absent vs Gained	11779064	-2.98616	0.00140954	-2.69673
Pre-ZGA	promoter.dna.methyl	Lost vs Absent	18725014	-5.91505	1.64412e-09	-6.77339
Pre-ZGA	promoter.dna.methyl	Shared vs Lost	12042534	-20.4252	3.43144e-93	-28.3738
Fig.2h
timepoint	type	comparison	test_statistic	effect_size_r	p_value	conf_high
Spermatid	cg.density	Gained vs Shared	3186780	-39.5749	0	-0.0114975
Spermatid	cg.density	Absent vs Gained	12413104	-0.0363859	0.485485	0.000420441
Spermatid	cg.density	Lost vs Absent	18945247	-5.12834	1.45182e-07	-0.000517774

## Sheet: Fig.3d
timepoint	type	comparison	test_statistic	effect_size_r	p_value	conf_high
Spermatid	promoter.enrich	GS vs GZ	128468	-10.4727	5.46606e-26	-129.702
Spermatid	promoter.enrich	ZS vs GS	122835	-6.78804	5.46046e-12	-73.4815
Spermatid	promoter.enrich	ND vs ZS	2347938	-6.36853	8.62119e-11	-23.0783
Sperm	promoter.enrich	GS vs GZ	125735	-10.889	6.00376e-28	-117.702
Sperm	promoter.enrich	ZS vs GS	118568	-7.52963	2.34061e-14	-71.4698
Sperm	promoter.enrich	ND vs ZS	2341407	-6.44416	4.92481e-11	-17.5584
Pre-ZGA	promoter.enrich	ZS vs GZ	38003	-14.5755	1.89622e-48	-175.543
Pre-ZGA	promoter.enrich	GS vs ZS	162741	0.147466	0.558991	2.57673
Pre-ZGA	promoter.enrich	ND vs GS	4780278	-11.9684	5.38884e-34	-9.79233
ZGA	promoter.enrich	ZS vs GZ	43621.5	-13.009	5.39839e-39	-180.322
ZGA	promoter.enrich	GS vs ZS	145446	-2.85834	0.00208134	-2.24195
ZGA	promoter.enrich	ND vs GS	4846708	-11.4554	6.44987e-31	-11.7665

## Sheet: Fig.3h
row	col	test_statistic	p_value	conf_low
Shared	GS	0.72114	0.989903	0.561962
Shared	GZ	12.5031	5.08084e-37	8.02619
Shared	ZS	0.169802	1	0.127145
Lost	GS	25.0958	1.96988e-39	13.7884
Lost	GZ	0.0102168	1	0.000510059
Lost	ZS	0.230921	1	0.110933
Gained	GS	0	1	0
Gained	GZ	0.220369	1	0.131926
Gained	ZS	51.3391	5.90716e-67	31.3137

## Sheet: Fig.4b-c
Fig.4b
row	col	test_statistic	p_value	conf_low
Shared	Expressed.6hpf	35.2269	2.04942e-101	25.2197
Shared	Expressed.7hpf	8.7175	4.81402e-50	6.89174
Shared	Expressed.8hpf	10.3236	1.03549e-63	8.23143
Shared	Expressed.9hpf	7.05013	2.79089e-29	5.33373
Shared	NonZygotic	0.0713162	1	0.0625492
Lost	Expressed.6hpf	0.118688	0.999736	0.00601602
Lost	Expressed.7hpf	0.0945453	0.999967	0.00479356
Lost	Expressed.8hpf	0.442665	0.986191	0.172435
Lost	Expressed.9hpf	0.268776	0.994474	0.0472788
Lost	NonZygotic	4.32383	2.86096e-08	2.45512
Gained	Expressed.6hpf	2.45373	0.00433661	1.41514
Gained	Expressed.7hpf	8.45544	7.37459e-24	6.2265
Gained	Expressed.8hpf	5.28944	2.63562e-13	3.76289
Gained	Expressed.9hpf	7.21965	1.48826e-14	4.94629
Gained	NonZygotic	0.145642	1	0.120717
Absent	Expressed.6hpf	0.0268291	1	0.0169355
Absent	Expressed.7hpf	0.08247	1	0.0628856
Absent	Expressed.8hpf	0.0854394	1	0.0661131
Absent	Expressed.9hpf	0.112234	1	0.0829496
Absent	NonZygotic	15.7515	2.7819e-274	13.634
Fig.4c
row	col	test_statistic	p_value	conf_low
GS	Expressed.6hpf	0	1	0
GS	Expressed.7hpf	0	1	0
GS	Expressed.8hpf	0	1	0
GS	Expressed.9hpf	0	1	0
GS	NonZygotic	Inf	2.14312e-20	15.9089
GZ	Expressed.6hpf	329.005	5.0208e-228	222.636
GZ	Expressed.7hpf	50.1689	4.63741e-131	39.4777
GZ	Expressed.8hpf	40.1015	3.77608e-120	31.7875
GZ	Expressed.9hpf	25.7243	4.19656e-60	19.3762
GZ	NonZygotic	0	1	0
ZS	Expressed.6hpf	7.12028	7.66267e-13	4.76867
ZS	Expressed.7hpf	55.6456	1.51846e-127	43.6185
ZS	Expressed.8hpf	75.6049	9.5767e-165	59.72
ZS	Expressed.9hpf	91.1362	2.33578e-132	68.3701
ZS	NonZygotic	0	1	0
ND	Expressed.6hpf	0	1	0
ND	Expressed.7hpf	0	1	0
ND	Expressed.8hpf	0	1	0
ND	Expressed.9hpf	0	1	0
ND	NonZygotic	Inf	0	NA

## Sheet: Fig.4d
timepoint	type	comparison	test_statistic	effect_size_r	p_value	conf_high
Spermatid	promoter.enrich	Expressed@8hpf vs Expressed@6hpf	14941.5	-6.66894	1.28967e-11	-130.627
Spermatid	promoter.enrich	Expressed@7hpf vs Expressed@8hpf	29830	-0.770622	0.220535	14.2923
Spermatid	promoter.enrich	Expressed@9hpf vs Expressed@7hpf	19472	-0.910764	0.181279	11.9545
Spermatid	promoter.enrich	NonZygotic vs Expressed@9hpf	875845	-8.11722	2.02822e-16	-81.2163
Sperm	promoter.enrich	Expressed@8hpf vs Expressed@6hpf	14967	-6.64972	1.46454e-11	-94.0039
Sperm	promoter.enrich	Expressed@9hpf vs Expressed@8hpf	19949	-1.89799	0.0288215	-0.754428
Sperm	promoter.enrich	Expressed@7hpf vs Expressed@9hpf	21663	0.933492	0.824888	36.8441
Sperm	promoter.enrich	NonZygotic vs Expressed@7hpf	1179590	-10.0723	2.49132e-24	-68.7327
Pre-ZGA	promoter.enrich	Expressed@8hpf vs Expressed@6hpf	15506.5	-6.24311	2.13671e-10	-75.5271
Pre-ZGA	promoter.enrich	Expressed@7hpf vs Expressed@8hpf	31463	0.244238	0.596637	11.5771
Pre-ZGA	promoter.enrich	Expressed@9hpf vs Expressed@7hpf	18582	-1.65992	0.0484253	-3.55302e-05
Pre-ZGA	promoter.enrich	NonZygotic vs Expressed@9hpf	779946	-9.70221	5.32273e-23	-24.2243
ZGA	promoter.enrich	Expressed@8hpf vs Expressed@6hpf	17267	-4.91625	4.41421e-07	-59.2166
ZGA	promoter.enrich	Expressed@9hpf vs Expressed@8hpf	21551	-0.636861	0.262216	11.262
ZGA	promoter.enrich	Expressed@7hpf vs Expressed@9hpf	21029.5	0.400248	0.655677	25.4585
ZGA	promoter.enrich	NonZygotic vs Expressed@7hpf	763908	-15.8884	1.40708e-57	-138.989

## Sheet: Fig.5b
Fig.5b

## Sheet: Fig.5c
Fig.5c

## Sheet: Fig5.h-i
Fig.5h
title	condition	test_statistic	effect_size_r	p_value	conf_high
Shared & Zygotic (T3)	Treated-IAA (one-sample vs 0)	501460	0.128056	0.898131	0.0197606
Shared & Zygotic (T3)	Treated+IAA (one-sample vs 0)	278271	-14.4205	3.84759e-47	-0.0868962
Gained & Zygotic (T3)	Treated-IAA (one-sample vs 0)	5508	-13.7582	4.56256e-43	-0.452087
Gained & Zygotic (T3)	Treated+IAA (one-sample vs 0)	4541	-14.2416	5.07709e-46	-0.484141
Fig.5i
gene	comparison	test_statistic	effect_size_r	p_value	conf_high
sox3	Treated+IAA vs Control+IAA	49	-1.32791	0.0969654	0.0281179
sox3	Treated-IAA vs Control-IAA	42	-1.73205	0.0442669	-0.00710979
pou5f3	Treated+IAA vs Control+IAA	0	-4.15692	1.82923e-05	-0.410531
pou5f3	Treated-IAA vs Control-IAA	2	-4.04145	3.00288e-05	-0.323778

[truncated: 13 more sheets: Fig.6b, Fig.6e-f, Fig.6h, Fig.S2f-g, Fig.S3c-h, Fig.S4a-e, Fig.S5j, Fig.S6a-b, Fig.S6c-d, Fig.S7a, Fig.S7b, Fig.S7i, Fig.S7l-m]
